# Supplementary material for: Evolution of extreme resistance to ionizing radiation via genetic adaptation of DNA repair
Source: eLife. 2014 Mar 4;3:e01322. doi: 10.7554/eLife.01322 (PMC3939492; doi:10.7554/eLife.01322)
Supplement: Supplementary file 1. — (A) Mutation table for isolates sequenced from IR-1-20, IR-2-20, IR-3-20, and IR-4-20. (B) Mutation table for isolates sequenced from IR-CB1000-20 and IR-CB1000-30. (C) RNA-SEQ results for CB1000 and CB2000 as compared to Founder. (D) Strains used in this study. DOI: http://dx.doi.org/10.7554/eLife.01322.010 [file elife-01322-supp1.xlsx]

## Sheet: A
Supplementary File 1A. Mutation table for isolates sequenced from IR-1-20, IR-2-20, IR-3-20, and IR-4-20.
Gene	Position	Ref.	C	C	C	C	C	C	C	C	C	C	C	C	C	C	C	C	C	C	C	C	C	C	Change	Mutation
		Allele	B	B	B	B	B	B	B	B	B	B	B	B	B	B	B	B	B	B	B	B	B	B		Type
			1	1	1	1	1	1	1	2	2	2	2	2	2	2	3	3	3	3	3	3	3	4
			0	0	0	0	0	0	0	0	0	0	0	0	0	0	0	0	0	0	0	0	0	0
			0	1	1	1	1	2	2	0	0	0	0	0	1	1	0	0	0	0	1	1	1	0
			0	2	3	4	5	4	5	0	3	4	7	9	4	6	0	2	6	8	4	7	9	0
thrB	2888	G									A			A											A29T	N
yaaA	6114	C	T																						G115S	N
dnaJ	14857	C	T	T																					G229G	S
insL-1	15781	-								T															V113C	N (+1)
ileS	24764	T															C		C	C			C		Y791H	N
djlA / yabP	58448	T										C													-	I
hepA	61526	A						G																	M579T	N
araB	69253	C	T																						V265M	N
thiQ	72922	T													C										L1L	S
sgrR	77213	C							T																L28L	S
leuB	81214	A								G	G		G	G	G										F248L	N
leuA	82538	C											T												R330H	N
ilvI	86320	G																	A						E230K	N
ftsW	98506	A					G																		E34G	N
ftsW	99207	A			G				G																M268V	N
ftsZ	106214	G		A																					D303N	N
lpxC	107033	C				T																			I158I	S
hofC	115115	G			A																				Q203*	N (ter)
hofB	116428	G				A	A																		T223T	S
dksA	160511	T						C																	M31V	N
sfsA	160785	C																				T			L233L	S
hrpB	163292	G												A											L395L	S
hrpB	164386	C																	T						P760L	N
fhuA	168936	C																			T				R484C	N
hemL	173832	C																						A	V350F	N
yadS	177567	A																		G					L19L	S
dgt	179544	C								G	G		G	G	G										T102S	N
ispU	195256	G								A															S117S	S
cdsA	196188	T												C											F170S	N
bamA	198849	A	G	G																					I307V	N
lpxB	203439	A																						G	E30G	N
ldcC	209946	G																						T	D89Y	N
rcsF	219698	T								C	C	C	C	C	C	C									K99E	N
metN / gmhB	222810	G								T	T	T	T	T	T	T									-	I
mltD	233097	T							C																T286A	N
yafJ	244974	G								A															Q215Q	S
proA	261858	T				C																			F377L	N
yagF	284326	C							G																G633G	S
yagR	299845	A						G																	I104T	N
yagW	305033	G				C																			Q336E	N
yagX	306927	C				T																			D543N	N
betT	330267	G							T																W526C	N
yahG / yahI	339123	C								A															-	I
yahG / yahI	339247	-								G															-	I (+1)
codA / cynR	356956	T								A															-	I
cynX	359486	C									T			T											L90L	S
cynX	360369	G											C												*384S	N (read-through)
lacZ	364174	C										A				A									P451P	S
mhpF	372177	T																						C	S10S	S
yaiO	379791	T		C																					R91R	S
yaiP	382807	G										A													A117V	N
ampH / sbmA	395819	T										C													-	I
rdgC / mak	409266	T																		G
acpH	423996	G															A			A			A		D48D	S
tgt	426104	A															G								K247K	S
cyoA	450352	C										T													V160V	S
clpP	456127	A	G	G																					Y75C	N
clpP / clpX	456637	G															A	A	A	A	A	A	A		-	I
clpX	457803	A				G																			Y384C	N
ppiD	461176	T										G				G									V12G	N
ppiD	462852	C								A															L571M	N
cof	467098	C								T	T		T	T											L154F	N
mdlA	468837	T									C														I247T	N
acrB	481645	C																		T					A660A	S
priC	489549	A	G	G																					L162P	N
aes	498328	C															T	T	T	T	T	T	T		T289T	S
ybaS	511709	C																						T	P281L	N
ybaT	512072	G																	C						S90S	S
ybaT	512927	C																			T				A375A	S
ybbJ	513932	A																						C	L50R	N
qmcA	514715	G																A							P94S	N
ybbP	521090	A						G																	Q483R	N
rhsD	525902	C														T									L1139L	S
ybbC	527126	A							G																I107V	N
gcl	533699	C																A			A	A			A186D	N
allD	545489	C								T															L32L	S
ylbE'	547836	-	G							G							G								K85E	N (+1) (pseudo)
folD	556376	G				A																			R196C	N
exoD'	565537	C						T																	M15I	N (pseudo)
emrE / ybcK	568019	G	A	A																					-	I
ybcK	568141	C												T											A5V	N
tfaD'	581219	T		C																					S112P	N (pseudo)
tafX' / appY	582696	A						G																	-	I
nfrA	590143	C											T												W11*	N (ter)
cusA	598463	A			G				G																E175G	N
ybdK	605968	G																						A	Y212Y	S
fepA	609783	C						A																	T644T	S
fepE	617525	T											C												Y16H	N
entA	627972	T	C																						L66L	S
ybdL	633092	C	T	T																					T94I	N
ybdN	635197	C																T							G198D	N
dcuC	654488	A																	G						V234A	N
ybeF	660420	C																			G				S60T	N
mrdA	665831	G											A												A536V	N
leuS	671496	T							C																K836K	S
ybeL	674532	C					T																		Q97*	N (ter)
djlB	677428	G															A	A	A	A	A	A	A		C263Y	N
rihA	683008	T														C									N209D	N
gltL	686276	T															G	G	G	G	G	G	G		E231A	N
asnB	697388	T		A																					K337M	N
nagC	700277	C																T							A180T	N
nagE	703577	C								T	T	T	T	T	T	T									T136T	S
glnS	706854	G							A																A512A	S
ybfM	708603	C					T																		F348F	S
ybfF	711554	C																				T			V157M	N
ybfG'	715501	G						A																	A106V	N (pseudo)
kdpB	725547	G								A	A	A	A	A	A	A									T237M	N
kdpB	725668	T										C				C									T197A	N
kdpA	726295	T					C																		E553G	N
ybgH / ybgI	741971	T																	C						-	I
ybgP	748601	G								T	T		T	T	T										R109R	S
ybgQ	750279	C																T							G371R	N
mngA	767167	A						G																	D653G	N
tolA / tolB	776955	G															T	T	T	T	T	T	T		-	I
ybgF	779278	T											C												V152A	N
nadA	781495	G																A							G62D	N
nadA	782331	G								A	A	A	A	A	A	A									A341T	N
modC	795796	C																				T			S6F	N
pgl	797960	A					G																		Y50C	N
ybhJ	804535	G			A				A																E603K	N
bioC	811323	T																						C	D192D	S
ybhU / uvrB	812708	A											G												-	I
ybhL / ybhM	819857	C	A																						-	I
ybhN	820957	C															T	T	T	T	T	T	T		G254G	S
ybhS	825727	A						G																	V249A	N
ybhG	829128	T																		C			C		Y22C	N
rlmF	841636	C				T																			P27S	N
rybA / mntR	852295	A	G																						-	I
ybiT	856409	G						A																	W407*	N (ter)
fsaA	863201	G	A																						G112S	N
moeA	865009	A							G																G192G	S
gsiB	868947	A								G	G	G	G	G	G	G									N104S	N
gsiB	869499	T															C	C	C	C	C	C	C		L288P	N
gsiB	870075	T																						C	V480A	N
gsiD	871345	C								T															P77L	N
rimO	876334	G				A	A																		P308S	N
dacC	880774	G													A										E274E	S
ybjG	882133	C																						T	G159D	N
grxA / ybjC	890053	C			T				T																-	I
ybjD	917022	G													A										G442R	N
cspD	921765	A							G																F16L	N
cydC	927416	C				T																			D334N	N
cydC	927829	C																T			T				G196E	N
ftsK	932725	T																						C	G92G	S
pflA	950207	G																						A	R32C	N
pflB	951867	T								C															E303G	N
pflB	952067	C													T										M236I	N
msbA	966949	G			A				A																G368E	N
mukB	978570	C						A																	R1007S	N
ycbB	980297	C						A																	Q9K	N
asnS	987540	C																			T				L222L	S
asnS / pncB	988243	C																						T	-	I
yccS	1022080	C						T																	A342T	N
yccS	1022253	C						T																	C284Y	N
yccS	1022496	G											A												A203V	N
yccS	1022833	C					T																		A91T	N
hyaD	1035333	C															T								P113L	N
appC	1037552	T					C																		M196T	N
etk	1041943	T						C																	K496K	S
gfcC	1047851	C																						A	A21S	N
torD	1061455	T			C																				V144A	N
rutF	1069446	A																	G						D43D	S
rutC	1071011	C															T	T	T	T	T	T	T		A123A	S
phoH	1084873	C																T							A219V	N
phoH	1085097	A		G																					N294D	N
ycdY	1098949	C								T	T	T	T	T	T	T									T28T	S
csgG	1100628	T							C																I93V	N
csgF	1101122	A						G																	S76P	N
csgD	1102192	G															T		T	T			T		S75R	N
mdtG / lpxL	1114748	C					T																		-	I
dinI	1120539	C	T	T																					E57K	N
yceM	1126490	A						G																	P153P	S
flgG	1134629	G								A	A		A	A	A										V225V	S
mfd	1173068	A																				G			G39G	S
mfd / ycfT	1173277	G															A	A	A	A	A	A	A		-	I
lolC	1175170	C																						T	P173L	N
potD	1181794	C	T	T																					V86I	N
phoQ	1188762	T																						C	K79E	N
mcrA / icdC	1210635	A												G											G	I
ycgE	1212614	C		A																					R222S	N
ymgG	1222139	T																		C					N1D	N
ycgI	1223009	A												T											R74W	N
minD	1224060	T																	A						K174N	N
emtA	1242766	A								T	T	T	T	T	T	T									N121Y	N
dhaK	1249603	G																						C	T152T	S
narL	1274406	A																G							F215S	N
narG	1282792	G																						A	G1235S	N
rttR,tpr / tyrV	1286465	G			T				T																-	I
purU	1287175	C																						T	D224N	N
adhE	1295192	A					G																		F717S	N
oppD	1303734	A										G													E318E	S
kch	1307113	G			A																				S393L	N
ompW	1312222	T											C												L59P	N
trpE	1320323	A						G																	R215R	S
topA	1330073	G										A													M333I	N
yciX / acnA	1333742	T			C																				-	I
yciM	1338957	G																				T			A125S	N
gmr	1343113	G	A																						Q551*	N (ter)
gmr	1344567	C																	T						S66N	N
rnb	1345880	T										C													N352D	N
sapA	1354456	G						T																	Q226K	N
ycjO	1371867	T										C													F207L	N
ycjP	1372862	C																						A	A249D	N
mpaA	1388275	G								A	A	A	A	A	A	A									N115N	S
ycjZ	1390174	A			C																				T53P	N
mppA	1392424	C						T																	Q391*	N (ter)
ynaI	1393257	T																						A	G229G	S
fnr	1396995	A															T	T	T	T	T	T	T		F185I	N
ydaM / ydaN	1405870	G																						T	-	I
ttcA	1409903	G				A																			R23C	N
recE	1413629	G				A																			D593D	S
recE	1413769	T										C													S547G	N
recE	1414611	T										C													D266G	N
ydbK	1435293	G																					A		N1171N	S
ydbK	1435547	G															T	T	T	T	T	T	T		L1087I	N
ydbK	1436124	G							T																V894V	S
ydbK	1436151	G							T																F885L	N
ydbK / ydbJ	1438958	C							A																-	I
ydbH	1442143	G		A																					D356N	N
ydbL	1444103	A				G																			Q66R	N
paaA	1452461	C																	T						Q170*	N (ter)
paaK	1460550	T						C																	V133V	S
ydbC	1473075	G										A													L276L	S
ydbD	1474165	G													A										R332H	N
ynbB	1476749	C							T																A166V	N
ynbC	1477794	T															C	C	C	C	C	C	C		I210I	S
hrpA	1481250	C																						T	Q55*	N (ter)
hrpA	1483786	A		G																					E900G	N
hrpA	1483817	G												T											P910P	S
ydcJ	1493504	G													A										V64I	N
rimL	1497338	A								C															E125A	N
ydcK	1498255	C								T	T		T	T	T										V72V	S
ydcM	1502187	A	G	G																					V168V	S
ydcS	1510249	T	C	C																					I190T	N
ydcU	1511931	G			C				C																G25A	N
ydcY	1515884	C																			T				T70T	S
rhsE'	1527290	G					A																		W454*	N (ter) (pseudo)
narZ	1538798	T												C											N605S	N
fdnI	1549749	A		G																					T129A	N
adhP / maeA	1551985	C																						A	-	I
maeA	1552317	G																					A		A458A	S
ddpF	1555689	A	G	G																					L124S	N
ddpB	1558739	C		T																					S71N	N
ydeN	1580128	T																				C			T140A	N
ydeP	1583041	G						A																	A489A	S
ydeP	1583106	C																						T	A468T	N
ydeP	1583119	G															T								G463G	S
ydeT	1587715	A												G											V129A	N
yneO	1591581	G																	A						A1509A	S
lsrK	1597223	G	A																						G336G	S
lsrB	1603853	T								C				C	C	C									V259A	N
lsrF	1604261	G										A				A									P45P	S
lsrG	1605089	C								G															R22G	N
tam	1605806	C																							A145V	N
yneH	1610738	T										A				A									N179Y	N
yneH	1610745	C			T				T																S176S	S
sad	1612428	A										T				T									Y99*	N (ter)
marA / marB	1617987	A																						G	-	I
ydeJ	1623173	C																						T	T125M	N
ydfH	1627062	A															G	G	G	G	G	G	G		*228*	S
ydfP	1637502	A	C																						V16G	N
essQ / cspB	1638996	C															A	A	A	A	A	A	A		-	I
ydfU/rem	1642390	C								T															-	I
ynfF	1659029	G			A				A																L149L	S
clcB	1663526	C	T	T																					A62V	N
clcB	1664042	G					A																		G234E	N
pntA	1675918	C										A				A									G3C	N
ydgH	1677388	A																		G					Y312C	N
ydgI	1678705	G										A													A374A	S
ydgC	1679987	G							A																T22M	N
rstB	1681401	A	G																						K165E	N
ydgA	1689037	C							A																P387T	N
malI	1696691	A					G																		L171L	S
rsxB	1704735	A								G	G	G	G	G	G	G									K121E	N
rsxD	1707299	T															C	C	C	C	C	C	C		V44A	N
tppB	1711320	A														T									K175N	N
mliC	1716204	G				T																			G71G	S
anmK	1717359	C																					T		D89N	N
anmK	1717360	T																					A		R88S	N
sodC	1722190	C																	A						G163C	N
nemA / gloA	1725790	G						A																	-	I
lhr	1727596	G									A														L161L	S
lhr	1731477	T										C													V1455A	N
mdtK	1742659	G								A	A	A	A	A	A	A									T392T	S
ydhT	1747414	T											A												K56I	N
sufS	1757709	T		C																					N279S	N
sufD	1758791	T																		C					E341G	N
ydiI	1763585	C											T												L23L	S
ydiR	1778835	C															T								I136I	S
ydiU	1787894	C								A	A	A	A	A	A	A									D458Y	N
pheS	1796818	G									A														P49L	N
rpmI	1797924	T	C																						T33A	N
infC	1798508	T																			C				D51G	N
arpB	1802755	C										T				T									C545C	S
yniA	1806324	A			G				G																I168V	N
yniB	1807084	G										A													I57I	S
ydjN	1809365	T																			C				G135G	S
chbC	1817975	T						C																	I421V	N
chbC	1818558	T															C		C	C			C		A226A	S
astB	1825116	G			A				A																L389L	S
ynjC	1835996	T														C									L253S	N
ynjI / topB	1842992	A			T																				-	I
ydjE	1851795	T													C										Y69C	N
ydjG	1853102	T	C																						V297V	S
ydjI	1855594	G	A																						S66L	N
ydjJ	1856269	C																		T					A196T	N
ydjK	1857347	C					T																		V302I	N
ydjL	1858960	T						C																	I132V	N
ydjL / yeaC	1859386	A	G	G																					-	I
yeaI	1869338	G				A																			V309V	S
yeaJ	1870557	G				A																			V164I	N
yeaM	1873502	A				G																			S32S	S
sdaA / yoaD	1896416	G	A																						-	I
yobD / yebN	1903606	C		T																					-	I
prc	1911561	C															T	T	T	T	T	T	T		R426H	N
yebT	1917640	A						G																	I702V	N
edd	1931575	C																	T						G351S	N
yebK	1935367	C																					T		T230I	N
ruvB	1943223	T						C																	D52G	N
ruvB	1943323	C			A				A																D19Y	N
aspS	1947323	T					C																		A407A	S
aspS	1947485	A															T								V353V	S
aspS / yecD	1948549	G					A																		-	I
yecD	1949188	T						C																	D110D	S
torZ	1953566	T					C																		E488G	N
torY / cutC	1956456	T														C									-	I
argS	1959731	A					G																		N548S	N
cheR	1966843	T															C	C	C	C	C	C	C		Q181Q	S
tar	1969075	A															G	G	G	G	G	G	G		D546D	S
motA	1975011	G																				C			G50G	S
otsA	1978643	G													T										P331T	N
yecR / ftnA	1986630	C							A																-	I
fliC / fliD	2001890	A										T				T									-	I
fliN	2019120	C																						A	D2E	N
yodD	2023202	A																						G	I64V	N
yedQ	2025877	G					A																		S54S	S
yedA	2028240	C			T																				A225A	S
yedV	2035894	T										C													N94D	N
yeeJ	2047156	T														C									S1398P	N
yeeJ	2047545	A																			C				K1527N	N
yeeL	2050572	A																		G					Y260H	N
shiA	2051774	T										C													Y35Y	S
cbl	2058107	G				A																			Q277*	N (ter)
yoeH'	2066390	A	G																						C17C	S (pseudo)
yeeA / sbmC	2078674	C																	T						-	I
yeeE	2083022	T																				G			K175N	N
yeeZ	2086775	G	A																						T125T	S
hisC	2091011	C							T																A196V	N
hisC	2091123	C				T																			N233N	S
ugd	2097458	G	A																						H59H	S
wcaM	2113451	T																						C	N156S	N
wcaK	2116031	T								C	C		C	C	C										Y132C	N
wcaC	2129153	A															G	G	G	G	G	G	G		S313S	S
wcaA	2130664	T																	A						K252I	N
asmA	2138470	G			A				A																G388G	S
yegE	2143609	G									T														V773F	N
yegL	2150962	C						T																	G63D	N
mdtB	2154011	A																	C						D241A	N
mdtC	2157538	A							G																M376V	N
yegS	2166910	G														A									A58T	N
gatA	2173035	C																					T		V12I	N
fbaB	2176080	A								G															Y168Y	S
yegW	2180453	A																						G	V116V	S
yohN/yehA	2185344	G				A																			-	I
yehH'	2197475	C						A																	P993T	N (pseudo)
yehI	2199704	C							T																A467A	S
yehQ'	2207144	T						C																	L7S	N (pseudo)
yehQ'	2207944	G	A																						D274N	N (pseudo)
yehU	2212073	G																T			T	T			R197R	S
yehU	2212593	C									T														S24N	N
yehX	2215324	A				G																			S35P	N
yehY	2215996	C					T																		G194D	N
bglX	2219865	C										T													E48E	S
dld	2221816	C								A	A	A	A	A	A	A									A536E	N
yohF	2225187	C								T	T	T	T	T	T	T									D35N	N
mdtQ'	2226741	G															A								P40S	N (pseudo)
cdd	2230578	C		T																					P237L	N
yeiT	2232132	T			C																				C25C	S
yeiG	2241988	C				T																			H18H	S
fruB	2260443	GTT	---																						Q358-	N (-3)
lpxT	2267554	C	T																						L226L	S
yejB	2272868	A																		G					D222G	N
yejF	2274392	T								C	C	C	C	C	C	C									V23A	N
yejH	2279168	G	A																						G171D	N
ccmA	2295436	G				A																			N76N	S
napA	2299071	A			G																				F568L	N
napA	2299616	A						G																	V386A	N
napA	2300747	T																	C						K9R	N
eco/mqo	2302576	C								G															-	I
mqo	2303175	C			T																				L533L	S
yojI	2305897	G			A																				I246I	S
rcsD	2313084	G						A																	V524V	S
yfaS	2327937	C																						G	L1495L	S
yfaS	2332331	C																						T	G31R	N
yfaT	2332910	G					A																		V23V	S
yfaL / nrdA	2342577	T							C																-	I
yfaU	2356760	G							A																A35A	S
yfaV	2357420	A															C								V264G	N
arnF	2371104	G						A																	W63*	N (ter)
menF	2378171	G																					A		H164H	S
nuoL	2392821	C																						G	G82A	N
nuoH	2394562	G				C	C																		G300G	S
nuoG	2396587	C							T																R533H	N
nuoC	2401084	G	T																						H261N	N
nuoC / nuoB	2401962	A							G																-	I
yfbQ	2405997	T										C													S138P	N
yfbT	2409755	T			C																				I118M	N
folX	2419512	A																G							N55D	N
truA	2433126	A													G										V177A	N
pdxB	2434910	C	T																						D321N	N
mnmC	2441067	T				C																			Y427H	N
yfcP	2448580	G		A																					Y10Y	S
yfcR	2449550	G																			A				C18C	S
fadI	2457472	G		A																					I339I	S
fadL	2460009	A														G									N227D	N
fadL	2460103	A																G							D258G	N
fadL / yfdF	2460746	A										G													-	I
yfdF	2461525	G				A	A																		G163G	S
gtrS	2467583	C									T														S143L	N
gtrS / tfaS'	2468587	C														T									-	I
yfdL	2469915	C																					T		G56D	N
yfdR	2473119	C																T			T	T			A37A	S
oxc	2489734	G								A															P79L	N
lpxP / yfdZ	2494971	T															C		C	C			C		-	I
fryA	2501830	A																						G	S225S	S
ypdE	2502874	G				A																			G231G	S
glk	2506699	G															A		A	A			A		L249L	S
xapB	2521395	A		G																					F204L	N
xapA	2522710	C																		T					G63D	N
ligA	2527644	G										A				A									N184N	S
pdxK / yfeK	2535315	G	T	T																					-	I
yfeW	2546651	A					G																		L175L	S
ypeA / amiA	2550325	A																G							-	I
yffL	2558646	G												A											W122*	N (ter)
eutD	2570543	G				A																			R328C	N
maeB	2575790	T																			C				N203D	N
aegA	2582485	C												T											V354M	N
ypfM / yffB	2589229	A																		G					-	I
hyfB	2600797	G	T	T																					G319C	N
yfgH	2627996	C							T																D60D	S
rlmN	2641504	A											G												S267P	N
yfhM	2645502	G											A												A1602V	N
yfhM	2649164	T																						C	P381P	S
yphB	2672511	C																T							R66H	N
yphC	2673580	G									A			A											N67N	S
yphD	2674644	C																		T					W67*	N (ter)
yphF	2676454	C															T			T			T		T311T	S
yphG	2678056	G	A																						A903A	S
glyA	2683151	G												A											L126L	S
purL	2690904	C	T																						G887S	N
tadA	2695804	G							A																R25W	N
nadB	2709617	G										A													L391L	S
yfiQ	2718258	A																		C			C		K94T	N
yfiQ	2720505	A																G			G	G			N843S	N
clpB	2730460	G									A														A578V	N
yfiR	2740344	G						A																	A149T	N
rpsP	2744004	A																G			G	G			S67S	S
rpsP / ffh	2744453	C					T																		-	I
yfjD	2746811	A																				G			T5A	N
yfjI	2757855	T				C																			F282F	S
yfjI	2758272	T		C																					N421N	S
yfjK	2759609	G																						A	H651Y	N
yfjK	2760683	T						C																	K293E	N
yfjK	2760809	G														A									P251S	N
yfjK	2761108	G								T	T	T	T	T	T	T									A151D	N
ypjA	2780582	G	A																						T55I	N
ygaQ'	2785968	C		T																					A516V	N (pseudo)
ygaU	2794524	G																						A	A94A	S
nrdE	2800214	G		T																					R281L	N
proX	2805751	G			A																				E199K	N
ygaH / mprA	2808766	G	A	A																					-	I
serV / csrA	2816671	C					T																		-	I
recA	2820924	C						A																	A289S	N
recA	2820962	T			G	G	G		G																D276A	N
recA	2820963	C								T	T	T	T	T	T	T								T	D276N	N
mltB	2822744	G													A										G284G	S
hypF	2833488	A	G	G																					W653R	N
ascB	2839926	T									A														F304L	N
hycC	2846936	G	A																						Q109*	N (ter)
fhlA	2852903	C															T								R181W	N
fhlA	2853352	T						C																	N330N	S
ygbJ	2859530	C	T	T																					R26C	N
nlpD	2866080	G	A																						V231V	S
truD	2868586	G																		A					R246R	S
ispF	2869428	A	G																						D124D	S
ygcB	2885184	T					C																		K19E	N
cysI	2888089	G											A												V10V	S
cysJ	2888465	A			C																				F485V	N
fucO	2930693	A																			C				F115V	N
fucA / fucP	2932140	C	T	T																					-	I
fucK	2936029	A																				G			G189G	S
fucK	2936460	T									C														M333T	N
fucU	2937272	T															C		C	C			C		V120V	S
ygdL	2943498	A																						G	S122P	N
recB	2953341	T	C																						I228V	N
lysR	2977775	C	T	T																					P244S	N
ygeK'	2992757	A	G																						S119P	N (pseudo)
ygfK	3014204	T																				C			G40G	S
ygfU	3029566	A	G	G																					K59E	N
ygfU	3030225	T				C																			G278G	S
xerD	3037674	C															T	T	T	T	T	T	T		R30H	N
serA	3055925	C																						T	A169T	N
serA	3056348	C		T																					A28T	N
scpA	3060807	G					A																		A645T	N
cmtA	3075666	G																						A	H405Y	N
tktA	3077762	C	T	T																					M631I	N
metK / galP	3086156	G			A				A																-	I
yqgF	3091589	T		C																					I22T	N
mutY	3101729	C																						T	T231I	N
yghD	3108747	C																				T			V133V	S
yghJ	3114599	C																A							E845*	N (ter)
glcD	3125648	C										T													A131A	S
glcD / glcC	3126216	C																						T	-	I
yghT	3132728	G		A																					Q191Q	S
hybC	3139587	G																						A	L474L	S
mqsR	3166480	C		T																					L28L	S
ygiZ / mdaB	3170242	A								G															-	I
ribB / yqiC	3182554	A		G																					-	I
dnaG	3209547	G								A	A		A	A	A										R139H	N
rpoD	3212119	A																G							T350A	N
rpoD	3212771	A								G															N567S	N
ygjR	3235351	A																		G			G		I6V	N
alx	3237555	G									A														Q317Q	S
yqjG	3249966	G							T																G306G	S
yhaH / yhaI	3250857	A	G	G																					-	I
yhaJ	3251758	G											A												S159L	N
tdcE	3260065	A														G									S125P	N
tdcA / tdcR	3265098	G						T																	-	I
tdcR	3265424	T						C																	I7T	N
yhaV / agaR	3275837	G								A			A												-	I
agaA' / agaS	3279715	T					C																		-	I
yraM	3292561	G						A																	A379A	S
diaA	3294171	T															A	A	A	A	A	A	A		L113*	N (ter)
nlpI	3306455	A				G	G																		P163P	S
glmM	3321508	G	T																						R194R	S
ispB	3331922	A						G																	N63S	N
yrbC	3335355	T				A																			T186S	N
rpoN	3343785	A		C																					E348D	N
yhcC / gltB	3352609	A																						G	-	I
nanE	3368674	C								T	T	T	T	T	T	T									A128T	N
nanT	3369380	A															G	G	G	G	G	G	G		F415S	N
aaeR	3388466	A																						G	K308E	N
yhdE	3396350	A															G								L16L	S
mreB / csrD	3399224	T								C															-	I
csrD	3400412	G									A														H314Y	N
prmA	3407852	G																	A						G253D	N
yhdZ / yrdA	3424869	G															A								-	I
yrdA	3427431	C															T								T129T	S
aroE	3428194	G									A														L222L	S
yhdN	3437459	C		T																					A24T	N
rpsN	3444820	C										T													A28A	S
rplB	3448660	G									A														H242Y	N
gspC	3454125	A		G																					I175V	N
fusA	3471524	T										C													T4A	N
nirB	3493496	C																A			A	A			H487Q	N
cysG	3497167	A				G																			I439V	N
yhfX	3508808	C			A				A																G63V	N
hofP	3518648	C															T	T	T	T	T	T	T		D144N	N
hofO	3519315	G							A																Q52*	N (ter)
yrfF	3524884	A														G									T131A	N
yrfF	3526497	C				T																			A668A	S
ompR	3533999	A											G												V202A	N
ompR / greB	3534616	T															C								-	I
feoB	3538580	A									G														Q50R	N
yhgA / bioH	3542070	T											C												-	I
glpD	3560801	G								A	A	A	A	A	A	A									V255M	N
glpD / unnamed pseudogene	3561617	A																G			G	G			G	I
glgP	3563053	G															T	T	T	T	T	T	T		Q517K	N
glgP	3563638	G															A	A	A	A	A	A	A		H322Y	N
glgB	3569505	T			C																				K673R	N
yhhY / yhhZ	3579865	C							G																-	I
yhhZ	3580097	C																	T						P70L	N
yhhN	3604163	G					C																		W129C	N
yhhH	3621491	G				A																			V23I	N
yhiL'	3631270	C															T								V403V	S (pseudo)
pitA	3636547	G		A																					E294K	N
yhiR	3643629	G						A																	L73L	S
yhiF/yhiD	3653245	C				A																			-	I
hdeD	3655501	A																	G						T161A	N
mdtF	3659044	T						C																	V202A	N
mdtF	3660175	C	T																						A579V	N
mdtF	3660805	G																						A	R789H	N
kdgK	3678292	C															A								A356E	N
yhjJ / dctA	3680038	C									T														-	I
bcsC	3686233	C		T																					A321T	N
bcsB	3688983	G		T																					Q549K	N
dppF	3700121	G															A								Y256Y	S
glyS	3720676	G																				T			A581E	N
xylA	3727614	C										G													S391T	N
xylA	3728585	C										A				A									P67P	S
xylG	3731346	C									T														Q374*	N (ter)
xylH	3732701	A																		C					N319T	N
selB	3756684	G						A																	P400S	N
selA	3758316	C			T				T																P318P	S
rhsA	3763699	A												C	C										E1164A	N
rhsA	3763700	A												G	G										E1164E	S
yibH	3768842	C		G																					Q186H	N
yibI	3769431	C								T			T												D112N	N
yibL/lldP	3775408	C					T																		-	I
yibN	3783034	T														C									Q1R	N
kbl	3789997	A						G																	L192P	N
rfaD	3792548	G	A																						S179N	N
rfaC	3794258	A							G																N85S	N
rfaI	3800614	A								G															V155V	S
rfaS	3802337	A																		T					I267K	N
dfp	3811194	C													T										L146L	S
ligB	3818168	T																					G		K341N	N
gltS	3825922	A			G	G	G		G																V255A	N
yicH	3829137	T						A																	W219R	N
yicO	3840679	G															A		A	A			A		N403N	S
ilvB	3849561	A									G														L415P	N
dgoR / yidX	3873322	A										G													-	I
rnpA	3882847	G															A								R110H	N
tnaC / tnaA	3886749	T																	C						-	I
purP	3894550	G								A															A27V	N
bglH	3898645	C				T	T																		Q532Q	S
bglH	3899844	C						T																	G133S	N
rsmG	3921572	G																			A				R43R	S
mnmG	3922616	G																			A				F346F	S
ravA	3928950	G								A															A55V	N
rbsA	3932767	G																						A	D322N	N
rbsC	3933829	G						T																	P172P	S
hdfR	3945354	C																				A			E212*	N (ter)
ilvA	3953940	T																	C						V195A	N
yifN	3958073	C													A										R136R	S
rffE	3968890	G												T											V244V	S
rffA	3973721	G										A													A184T	N
wzxE	3974865	C	T																						P188S	N
wzyE	3977007	C																		T					V127V	S
tatC	4021383	C																		T					P208S	N
yihT	4070533	A																			G				F47L	N
yihU	4071272	T													C										D107G	N
fdhE	4078346	G	A	A																					F301F	S
yiiG	4085221	C					T																		P65L	N
frvR	4086862	A				G																			C338C	S
frvR	4087176	C		T																					G234S	N
rhaA	4093913	A					T																		D30E	N
rhaT	4097654	A																	G						Y298H	N
yiiM	4100999	G															A	A	A	A	A	A	A		G61E	N
cpxA	4102033	C							A																A321A	S
pfkA / sbp	4106697	C													T										-	I
priA	4123174	C															T	T	T	T	T	T	T		V553I	N
metL	4129990	C								T	T		T	T											F710F	S
metL	4130134	T						G																	H758Q	N
yijF	4135247	T	C																						Y144C	N
gldA	4136015	A								G	G		G	G	G										V347V	S
pflC	4144596	G	C	C																					E105Q	N
ppc	4150978	G															A								G47G	S
fabR	4159346	G				A																			G66D	N
murI / murB	4166244	T															C								-	I
murI / murB	4166503	T															C								-	I
rplK	4176590	G								A	A	A	A	A	A	A									A40T	N
rpoC	4187534	G								A															D1387N	N
thiS	4190847	A																	G						F4S	N
thiC	4192664	A								G															W486R	N
metA	4212676	A						G																	K124R	N
aceB	4213910	G																			A				R136H	N
aceA	4216423	A																G			G	G			E430G	N
iclR	4221400	G								C															I83M	N
yjbI'	4249616	G								A															L296L	S (pseudo)
ubiA/plsB	4252034	G						A																	-	I
dinF	4256277	C					A																		L170L	S
yjbM'	4258750	T								C															I135T	N (pseudo)
dnaB	4262560	T						C																	L74S	N
dnaB	4262578	C								A	A	A	A	A	A	A									P80H	N
dnaB	4262935	C																						A	P199Q	N
alr	4264102	C	T																						H99Y	N
uvrA	4270674	G										A													A406A	S
phnI	4318623	G																						A	R21*	N (ter)
phnH	4319089	G																A							P60L	N
adiY	4335298	A													C										S218A	N
melB / yjdF	4342848	A																G							-	I
dcuR	4347852	G															A	A	A	A	A	A	A		P68L	N
aspA / fxsA	4366510	G					A																		-	I
yjeK	4373038	G											A												R214C	N
yjeP	4386471	T								C	C	C	C	C	C	C									Q307R	N
mutL	4395562	A					T																		D42V	N
yjfJ	4409047	T								C	C	C	C	C	C	C									S157P	N
ulaC	4419905	G															A	A	A	A	A	A	A		V58I	N
ulaD	4420633	A																	G						Q141R	N
cycA	4428586	A										G													T233A	N
ytfE / ytfF	4430033	A								G															-	I
ytfN	4443548	A																							T471P	N
chpB	4446834	T								C	C		C	C											F39F	S
ytfQ	4448890	G	A																						L301L	S
yjgA	4455866	C			T																				W7*	N (ter)
nrdD	4458943	C		T																					V580M	N
treR / mgtA	4465450	T								C															-	I
pyrB	4470036	G					T																		A127D	N
yjgL	4474024	A	G																						N188D	N
yjgL	4475030	A			G				G																D523G	N
argI / rraB	4476359	C	T	T																					-	I
valS	4480618	A											C												S414A	N
lptF	4484936	G																C							A231A	S
yjgB	4493968	T																	C						I88V	N
yjgB	4494219	T		C																					K4R	N
yjhV	4508105	G																T							P120P	S
fecE	4509041	G								A															A146V	N
sgcA	4525857	C															T								W48*	N (ter)
yjhR'	4534044	G															A								R335H	N (pseudo)
nanM	4536085	G																					A		T234M	N
fimB / fimE	4539638	C										T													-	I
fimE / fimA	4540704	C				T																			-	I
uxuB	4552285	C				T	T																		A453A	S
kptA	4559160	T	C																						F69L	N
yjiN	4564436	C					T																		M277I	N
mcrB	4576070	T			C																				T430A	N
mrr	4585486	A			G																				E171G	N
yjiY	4588962	C														T									G113D	N
yjiZ	4592346	C					T																		V133M	N
dnaT	4599105	G			A	A	A		A																R145C	N
holD	4605973	A																					G		T49A	N
prfC	4608546	C																						T	H369H	S
deoC / deoA	4616138	A		G																					-	I
deoA	4617315	A															T								D354V	N
lplA	4622080	C	T																						E20K	N
slt	4630017	G															A	A	A	A	A	A	A		W429*	N (ter)
trpR	4630885	C					T																		H34Y	N
ytjC	4632008	G														A									A62A	S
arcA	4637931	G																		A					S132S	S

## Sheet: B
Supplementary File 1B. Mutation table for isolates sequenced from IR-CB1000-20 and IR-CB1000-30.
Gene	Position	Ref. Allele	C	C	C	C	C	C	C	C	C	C	Change	Mutation Type
			B	B	B	B	B	B	B	B	B	B
			1	1	1	1	1	1	1	1	1	1
			0	1	1	1	1	1	1	1	1	1
			0	0	0	0	0	2	2	2	2	3
			0	1	4	5	8	2	4	5	7	0
yaaX	5431	T		C	C	C	C	C	C	C	C	C	N65N	S
yaaA	6114	C	T	T	T	T	T	T	T	T	T	T	G115S	N
yaaA_yaaJ	6526	T						C	C				-	I
dnaJ	14857	C	T	T	T	T	T	T	T	T	T	T	G229G	S
unnamed pseudogene	19763	T		C	C	C	C					C	E10E	S (pseudo)
dapB	28901	G		A	A	A	A	A	A	A	A	A	E175E	S
caiT / fixA	42007	T								C			-	I
fixA	42802	G		-	-	-	-	-	-	-	-	-	V133W	N (-1) (frameshift,ter)
hepA	61345	G									A		R639R	S
araB	69253	C	T	T	T	T	T	T	T	T	T	T	V265M	N
fruR	88978	T								C			G316G	S
mraZ	89791	G								A	A		W52*	N (ter)
murC	101789	A		T	T	T	T	T	T	T	T	T	K341I	N
speD	135052	C								T	T		M176I	N
htrE	152928	A		T	T	T	T	T	T		T	T	S832R	N
bamA	198849	A	G	G	G	G	G	G	G	G	G	G	I307V	N
dnaE	207111	C								T	T		S661S	S
gloB	234092	C						T	T				E230K	N
fadE	242645	T									C		E219G	N
phoE	258722	A									G		D200D	S
insI-1 / eyeA	271456	C								T	T		-	I
afuC	277291	T		C	C	C	C	C	C	C	C	C	T245A	N
ykgR	312393	T						C					Y24C	N
ykgF	322026	C		T	T	T	T					T	V154V	S
ykgF	322888	A									G		I442V	N
yahE	335172	G							A				A7A	S
yahI	339982	G						A	A				P197P	S
yahJ	340743	C		T	T	T	T					T	P131L	N
yahK	342668	A						G	G				G186G	S
yahK	343102	T									C		L331P	N
yahM	344840	G		A	A	A	A					A	M70I	N
prpC / prpD	350406	A						G	G				-	I
prpE	353804	G									A		A624A	S
mhpR / mhpA	367764	T						C	C				-	I
yaiL / frmB	376598	T						C					-	I
yaiL / frmB	376674	T							A				-	I
tauA	384795	A		T	T	T	T					T	I113F	N
brnQ	418956	T		A	A	A	A	A	A	A	A	A	F47I	N
yajG	453141	A		G	G	G	G			G	G	G	L83P	N
clpP	456127	A	G	C	G	G	G	G	G	G	G	G	Y75C	N
clpX	456926	T						A					Y92N	N
clpX_lon	458060	C						T	T				-	I
clpX / lon	458070	T		C	C	C	C					C	-	I
ybaV	463287	G			T	T	T					T	A42S	N
mdlB	470032	A							C				N57T	N
acrB	483381	C						T	T				D82N	N
priC	489549	A	G	G	G	G	G	G	G	G	G	G	L162P	N
htpG	495728	A							G				D461G	N
aes	498941	G						A	A				T85M	N
aes / gsk	499269	T		C	C	C	C					C	-	I
fsr	503225	C							T				L231L	S
ybbP	520367	T						C	C				F242S	N
ybbP / rhsD	522316	G						A	A				-	I
glxK	542200	C			T	T	T					T	F362F	S
ylbE'	547836	-	G	G	G	G	G	G	G	G	G	G	K85E	N (+1) (pseudo)
purE / lpxH	552356	G								T			-	I
cysS	554871	G		A	A	A	A	A	A	A	A	A	M345I	N
peaD / insE-3	565952	A		G	G	G	G					G	-	I
emrE / ybcK	568019	G	A	A	A	A	A	A	A	A	A	A	-	I
arrD	577224	G								A	A		G129D	N
appY / ompT	583783	G								A	A		-	I
nfrA	588471	T		C	C	C	C					C	Q568Q	S
nfrA	589125	A						G	G				R350R	S
ybdG	603246	C			T	T	T	T	T	T	T	T	G213D	N
entA	627972	T	C	C	C	C	C	C	C	C	C	C	L66L	S
ybdL	633092	C	T	T	T	T	T	T	T	T	T	T	T94I	N
dsbG	637135	T						C	C				Y220C	N
dcuC / pagP	655683	A		G	G	G	G					G	-	I
ybeQ	675199	G		A	A	A	A	A	A	A	A	A	A190V	N
gltJ / gltI	685905	G						A	A				-	I
miaB	693577	T							C				Q200R	N
nagA	701027	G							A				G315G	S
ybfO	734024	C									T		R222R	S
ybfL	736703	A								C	C		E218A	N
cydB	772443	A			G	G	G	G	G	G	G	G	N59S	N
tolA	775813	G						A	A				M82I	N
modA	794613	G								A	A		R100H	N
modB	795583	A						G					T166A	N
pgl	797875	G								A	A		E22K	N
ybhI	801474	A		G	G	G	G					G	N121S	N
ybhI	801989	G								A			D293N	N
ybhL / ybhM	819857	C	A	A	A	A	A	A	A	A	A	A	-	I
ybhP	823504	G		A	A	A	A			A	A	A	L72F	N
ybhR	824869	T						C	C				N154D	N
ybhS	825931	A						G					F181S	N
ybhG	829017	A						C					V59G	N
rybA / mntR	852295	A	G	G	G	G	G	G	G	G	G	G	-	I
fsaA	863201	G	A	A	A	A	A	A	A	A	A	A	G112S	N
fsaA	863238	C						T	T				A124V	N
moeA / iaaA	865779	T						C	C				-	I
bssR / yliI	877896	T								C	C		-	I
yliI	879024	T							C				Y353H	N
ybjN / potF	892998	G								A	A		-	I
artQ	901422	C								T	T		A17T	N
infA / aat	925698	G								A	A		-	I
rarA	937963	T		C	C	C	C					C	D248D	S
rarA	938325	T		C	C	C	C	C	C	C	C	C	V369A	N
serC	957238	C						T	T				A120A	S
aroA	958459	A								G	G		Y141C	N
ycbJ	971791	C		T	T	T	T	T	T	T	T	T	Q272*	N (ter)
ycbB / ycbK	982177	T		C	C	C	C					C	-	I
ompF	986019	C		T	T	T	T	T	T	T	T	T	A62T	N
ompA	1018621	G							A				S218F	N
appC	1038414	G								A			L483L	S
etp	1043510	A		G	G	G	G					G	H129H	S
gfcD	1046755	C						T	T				L137L	S
gfcA	1048764	C								T	T		V67V	S
gnsA	1051346	G		A	A	A	A					A	A18A	S
yccM	1052145	G								T	T		P146P	S
rutE	1069830	C								T			A116T	N
putA	1075818	T								C	C		N762S	N
pgaC	1085789	T							C				Q426Q	S
pgaA	1090331	G		A	A	A	A					A	S393S	S
ghrA	1097551	G		A	A	A	A	A	A	A	A	A	G147D	N
opgC / opgG	1108332	G							A				-	I
dinI	1120539	C	T	T	T	T	T	T	T	T	T	T	E57K	N
yceM	1126731	A									G		I234V	N
flgA	1129853	T		A	A	A	A			A	A	A	A77A	S
flgJ	1136785	C		G	G	G	G	G	G	G	G	G	S63R	N
flgK	1138428	T									C		N275N	S
rne	1141413	A						G	G				N725N	S
fhuE	1160480	C		A	A	A						A	G98C	N
lolC	1174891	C						A					P80Q	N
lolC	1175091	G						A	A				E147K	N
lolC	1175211	G						A	A				G187S	N
lolC	1175268	G						A	A				D206N	N
lolC	1175427	G						A	A				V259I	N
potD	1181794	C	T	T	T	T	T	T	T	T	T	T	V86I	N
ycgX	1212018	T								C	C		T104A	N
ycgE / ycgF	1213439	C								T	T		-	I
ycgF	1214109	T						C	C				N196S	N
ymgC	1216056	A		G	G	G	G					G	Y28C	N
ycgG	1217221	T									C		I223T	N
ycgI / minE	1223336	G							A				-	I
ycgN / hlyE	1228563	C						T	T				-	I
ycgB	1234936	A		G	G	G	G					G	L509P	N
ycgV / ychF	1255943	A		G	G	G	G					G	-	I
prs	1260916	G						A	A				A60A	S
kdsA	1267611	A		G	G	G	G	G	G	G	G	G	E74G	N
rdlB / ldrC	1269234	T		G	G	G	G					G	-	I
narG	1279575	G								A	A		W162*	N (ter)
purU / ychJ	1287855	A						G	G				-	I
adhE	1296044	C								T	T		G433D	N
cls	1305269	T							G				K466N	N
yciB	1310795	G								A			S39S	S
yciC	1311300	A								G			F129L	N
trpB	1316392	G			A	A	A					A	Y15Y	S
yciO	1322315	T								C	C		F64S	N
yciQ	1323119	G		A	A	A	A	A	A	A	A	A	G116D	N
btuR	1326147	G						A	A				P78S	N
yciK	1326571	A								G	G		V188A	N
acnA	1335842	G						A	A				R662Q	N
gmr	1343113	G	A	A	A	A	A	A	A	A	A	A	Q551*	N (ter)
fabI	1348936	T		C	C	C	C	C	C	C	C	C	K42R	N
ycjG	1387357	A		G	G	G	G					G	N134S	N
mpaA	1388363	C		T	T	T	T	T	T	T	T	T	G86E	N
ycjY	1389842	A								G	G		N11N	S
fnr	1397081	A		-	-	-	-	-	-	-	-	-	M156*	N (-1) (ter)
ydaQ	1411472	G		A	A	A	A					A	A1V	N
ydaE	1415908	C								T	T		C41Y	N
ydaT	1418795	G								A	A		E29K	N
ydbA	1467480	A									G		K1354K	S
ydbD	1474978	T						C	C				L603S	N
ynbB	1476931	A		G	G	G	G					G	T227A	N
hrpA	1482201	C		T	T	T	T					T	R372C	N
hrpA	1484619	G		A	A	A	A					A	A1178T	N
trg	1490862	T		C	C	C	C	C	C	C	C	C	D122D	S
ydcM	1502187	A	G	G	G	G	G	G	G	G	G	G	V168V	S
ydcS	1510249	T	C	C	C	C	C	C	C	C	C	C	I190T	N
yncB	1517552	C		A	A	A	A			A	A	A	Q167K	N
mcbR	1518675	A								G	G		Q129Q	S
yncE	1521646	G						T					G105C	N
ansP	1523804	A		G	G	G	G					G	Y66Y	S
ansP	1523805	T								C	C		Y66C	N
yncH	1525020	T		C	C	C	C					C	I18I	S
narY	1535529	G						T	T				A449D	N
fdnG	1548061	G		A	A	A	A	A	A	A	A	A	A878A	S
maeA	1553133	C			T							T	P186P	S
maeA / sra	1553774	A		G	G	G	G					G	-	I
ddpF	1555689	A	G	G	G	G	G	G	G	G	G	G	L124S	N
dos	1562498	G		A	A	A	A			A	A	A	S419S	S
gadC	1568506	G								A			T2I	N
pqqL	1571072	A		G	G	G	G					G	L718L	S
yddB	1574924	G		A	A	A	A					A	A239A	S
ydeP	1583154	T						C	C				T452A	N
yneO	1591710	A		G	G	G	G			G	G	G	H1466H	S
lsrK	1597223	G	A	A	A	A	A	A	A	A	A	A	G336G	S
lsrR	1599003	C								A	A		R87L	N
lsrC	1601858	G								T	T		L271L	S
tam	1605806	C		T	T	T	T					T	A145V	N
yneK	1614267	C								T	T		P160S	N
eamA	1618518	A		G	G	G	G	G	G	G	G	G	L214S	N
eamA	1618939	A		G	G	G	G	G	G	G	G	G	F74L	N
ydfH	1627048	T									C		F224L	N
ydfI	1628382	G										C	P185A	N
ydfP	1637502	A	C	C	C	C	C	C	C	C	C	C	V16G	N
ydfJ	1637716	C									T		V4382I	N
ydfJ	1640427	G						A	A				P3478L	N
dmsD / clcB	1663308	T		C	C	C	C					C	-	I
clcB	1663526	C	T	T	T	T	T	T	T	T	T	T	A62V	N
clcB	1664519	G		A	A	A	A	A	A	A	A	A	C393Y	N
rstB	1681401	A	G	G	G	G	G	G	G	G	G	G	K165E	N
uidA / uidR	1694125	G		A	A	A	A	A	A	A	A	A	-	I
uidA / uidR	1694384	-						G	G				-	I (+1)
rsxC	1705974	T		C	C	C	C					C	F343F	S
rsxC	1706686	C							G				Q581E	N
pdxH	1715631	G						A					P133L	N
nemA	1725699	G						T	T				R338R	S
ydhR	1744879	G								A			G51G	S
ydhT	1746877	T						C	C				H235R	N
ydhU	1748181	C								T			E63E	S
ydhV	1751021	A						G	G				N277N	S
sufS	1757709	T								N279S			N279S	N
ydiJ	1765046	A									G		V554A	N
ydiK	1767281	C						T	T				R61C	N
rpmI	1797924	T	C	C	C	C	C	C	C	C	C	C	T33A	N
astC	1829386	T									C		Q206Q	S
ydjZ	1833268	A		G	G	G	G	G	G	G	G	G	K145R	N
ynjB	1834303	T		C	C	C	C					C	R68R	S
ydjF	1852539	C								T	T		D113N	N
ydjG	1853102	T	C	C	C	C	C	C	C	C	C	C	V297V	S
ydjI	1855594	G	A	A	A	A	A	A	A	A	A	A	S66L	N
ydjL / yeaC	1859386	A	G	G	G	G	G	G	G	G	G	G	-	I
yeaD	1862148	T						C	C				L91P	N
yeaH	1867072	C		T	T	T	T	T	T	T	T	T	Q31*	N (ter)
yeaN	1874491	G						T	T				L264L	N
yeaU	1880972	C									T		A345V	N
yeaX	1884351	G		A	A	A	A	A	A	A	A	A	Q160Q	S
sdaA / yoaD	1896416	G	A	A	A	A	A	A	A	A	A	A	-	I
rlmA	1904917	T						C	C				Q55Q	S
yebQ	1909237	G		A	A	A	A			A	A	A	W312*	N (ter)
yebT	1916832	T						C	C				F432F	S
zwf_yebK	1934483	G							A				-	I
yebK	1935271	G									A		R198H	N
lpxM	1937966	C		T	T	T	T					T	A83A	S
argS	1959762	G								A	A		A558A	S
tar	1969081	T		C	C	C	C	C	C	C	C	C	E544E	S
yecS	1996485	G								A	A		L6L	S
fliC	2000909	T						C					N240S	N
fliD	2002600	G								A	A		E234E	S
fliM	2018391	G								A			R93H	N
yedI	2026476	A		G	G	G	G					G	H304H	S
yedI	2026827	G		A	A	A	A					A	G187G	S
yedZ	2039113	A		G	G	G	G	G	G	G	G	G	K202E	N
yeeJ	2046051	A						C					A1029A	S
yoeH'	2066390	A	G	G	G	G	G	G	G	G	G	G	C17C	S (pseudo)
yoeA'	2066939	G								A			G93D	N
yeeR	2073639	C								T	T		F278F	S
yeeA	2078507	T						C					I36V	N
yeeZ	2086775	G	A	A	A	A	A	A	A	A	A	A	T125T	S
hisD	2089389	T							G				V89G	N
cld	2096199	C								T	T		A42T	N
ugd	2097458	G	A	A	A	A	A	A	A	A	A	A	H59H	S
wbbL'	2101073	C						T	T				S113N	N
wbbK	2102418	G		A	A	A	A	A	A	A	A	A	A38V	N
rfbX	2107420	G		A	A	A	A					A	F62F	S
rfbD	2109667	C		T	T	T	T			T	T	T	G111S	N
wcaL	2114446	C		T	T	T	T					T	G235S	N
cpsB	2121505	T		C	C	C	C	C	C	C	C	C	D346G	N
insF-5 / gatD	2169755	C		G	G	G	G					G	-	I
yegT	2177986	T						C	C				W381R	N
yegT	2178114	T		C	C	C	C					C	V423V	S
yegV	2179532	A								G	G		T138A	N
yehE	2190680	G						A	A				Q46*	N (ter)
yehQ'	2207944	G	A	A	A	A	A	A	A	A	A	A	D274N	N (pseudo)
dld	2221889	C		T	T	T	T			T	T	T	T560T	S
yohK	2229146	G								A	A		V35I	N
fruB	2260443	GTT	---	---	---	---	---	---	---	---	---	---	Q358-	N (-3)
fruB	2261227	G						A					I96I	S
yeiQ	2264628	C						T	T				A120V	N
yeiQ	2265680	C								T	T		Q471*	N (ter)
yeiQ / yeiR	2265742	G								A	A		-	I
lpxT	2267554	C	T	T	T	T	T	T	T	T	T	T	L226L	S
yejB	2272868	A						0					D222G	N
bcr	2276818	A						G					M321T	N
yejH	2279168	G	A	A	A	A	A	A	A	A	A	A	G171D	N
yejK	2281672	C						T	T				G99S	N
yejM	2283731	T							G				V444G	N
insH-8 / narP	2288213	T									C		-	I
mqo	2303175	C		T	T	T	T	T	T	T	T	T	L533L	S
apbE	2309471	G						T	T				T28N	N
rcsD	2311618	A									G		M36V	N
atoA	2322280	C							T				L49L	S
atoE	2323202	G								A	A		C141Y	N
yfaA / gyrA	2334811	A								G			-	I
yfaL	2338904	T						C	C				E1095E	S
yfaL	2341049	A			G	G	G	G	G	G	G	G	G380G	S
yfaE	2346548	A						G	G				T4A	N
arnA	2367707	C		T	T	T	T					T	R548R	S
arnT	2370303	T						G					G457G	S
menB	2374030	T		C	C	C	C	C	C	C	C	C	N270S	N
yfbB	2375312	C		T	T	T	T					T	A100A	S
nuoN	2388646	G		A	A	A	A	A	A	A	A	A	I293I	S
nuoL	2392233	A							C				V278G	N
nuoE	2399613	G		A	A	A	A					A	T153T	S
nuoC	2401084	G	T	T	T	T	T	T	T	T	T	T	H261N	N
yfbS	2407799	T						C	C				T525A	N
yfbS	2407840	A							G				L511S	N
yfbV / ackA	2411283	G		A	A	A	A					A	-	I
yfcC	2415141	G								A	A		W12*	N (ter)
pdxB	2434910	C	T	T	T	T	T	T	T	T	T	T	D321N	N
yfcS	2450356	C								T	T		M0I	N
yfcU	2450507	C										A	L838F	N
gtrA	2466165	G							A				V96I	N
gtrS	2468380	T							C				F409L	N
emrY	2480196	C		T	T	T	T					T	M0I	N
emrK / evgA	2481572	G								A	A		-	I
yfdE	2487121	C								T	T		G23R	N
frc	2490946	G		A	A	A	A					A	H110Y	N
yfdX / ypdI	2492653	T		C	C	C	C					C	-	I
glk / yfeO	2507512	A		G	G	G	G	G	G	G	G	G	-	I
ptsI	2533632	G								A	A		L514L	S
pdxK / yfeK	2535315	G	T	T	T	T	T	T	T	T	T	T	-	I
eutN	2569963	T									C		D36G	N
tktB	2578198	T		C	C	C	C					C	Y180H	N
aegA	2583473	A						G	G				A24A	S
narQ	2584755	A						G	G				S334G	N
dapA	2597522	G							A				S86S	S
hyfB	2600797	G	T	T	T	T	T	T	T	T	T	T	G319C	N
hyfC	2602614	T								C			F248S	N
guaA	2629730	C		T	T	T	T	T	T	T	T	T	M275I	N
bamB	2636600	G		A	A	A	A					A	S24S	S
rodZ	2640863	T		C	C	C	C					C	N1D	N
sseB	2652794	T		C	C	C	C	C	C	C	C	C	L53L	S
suhB	2661810	T		C	C	C	C					C	V115A	N
hcaE	2667245	A									G		G63G	S
yphG	2678056	G	A	A	A	A	A	A	A	A	A	A	A903A	S
hmp	2683874	C						T	T				T5T	S
qseF	2686129	A		G	G	G	G	G	G	G	G	G	F232L	N
purL	2690904	C	T	T	T	T	T	T	T	T	T	T	G887S	N
yfhH	2697351	G						A					V190I	N
lepB	2702664	C		T	T	T	T					T	R222H	N
nadB	2708578	C		T	T	T	T					T	T45I	N
pssA	2720788	C		T	T	T	T					T	L13F	N
pssA	2720802	C		T	T	T	T	T	T	T	T	T	P17P	S
kgtP	2722866	C		T	T	T	T					T	A300A	S
kgtP / rrfG	2723968	A		G	G	G	G					G	-	I
yfiN	2741406	G								A			V333V	S
rpsP	2744061	G		A	A	A	A					A	G48G	S
grpE	2748243	T						C	C				D162G	N
smpA	2751695	G		A	A	A	A	A	A	A	A	A	L22L	S
alpA / yfjI	2756915	G						A	A				-	I
yfjW	2772845	C								T			G501G	S
yfjW / ypjI	2773051	G		A	A	A	A	A	A	A	A	A	-	I
yfjY / ypjJ	2774897	A		G	G	G	G					G	-	I
ypjA	2776539	T		C	C	C	C			C	C	C	T1403A	N
ypjA	2778431	T						C	C				N772S	N
ypjA	2780582	G	A	A	A	A	A	A	A	A	A	A	T55I	N
ypjA / pinH	2780902	A									G		-	I
ypjC / ileY	2783585	G		A	A	A	A			A	A	A	-	I
ygaH / mprA	2808766	G	A	A	A	A	A	A	A	A	A	A	-	I
gshA	2813043	A							G				N472N	S
argQ / argZ	2816019	A								G	G		-	I
alaS	2818431	C		T	T	T	T					T	G534S	N
hypF	2833488	A	G	G	G	G	G	G	G	G	G	G	W653R	N
hycC	2846936	G	A	A	A	A	A	A	A	A	A	A	Q109*	N (ter)
fhlA	2853157	C								T	T		F265F	S
fhlA	2853617	C		-	-		-					-	R419V	N (-1) (frameshift,ter)
ygbJ	2859530	C	T	T	T	T	T	T	T	T	T	T	R26C	N
nlpD	2866080	G	A	A	A	A	A	A	A	A	A	A	V231V	S
truD	2868925	A									G		V133V	S
ispF	2869428	A	G	G	G	G	G	G	G	G	G	G	D124D	S
ygcW / yqcE	2898473	G		C	C	C	C					C	-	I
ygcE / ygcF	2901785	A		G	G	G	G					G	-	I
ygcG	2903865	A		G	G	G	G					G	T44A	N
ygcG	2904514	A									G		D260G	N
fucA / fucP	2932140	C	T	T	T	T	T	T	T	T	T	T	-	I
recB	2953341	T	C	C	C	C	C	C	C	C	C	C	I228V	N
recC	2957276	C								T	T		D1058N	N
aas	2973521	C		T	T	T	T					T	M171I	N
lysR	2977775	C	T	T	T	T	T	T	T	T	T	T	P244S	N
araE / kduD	2980312	C		T	T	T	T	T	T	T	T	T	-	I
yqeG	2984655	G								A			A262T	N
ygeF / ygeG	2989180	C									T		-	I
ygeK'	2992757	A	G	G	G	G	G	G	G	G	G	G	S119P	N (pseudo)
ygeK'	2993044	C		A	A	A	A					A	G23V	N (pseudo)
yqeA / yqeB	3010598	C		T	T	T	T	T	T	T	T	T	-	I
ygfJ	3013185	T								C	C		S1P	N
ygfK	3015018	G									A		V312I	N
ygfK	3015796	C		T	T	T	T					T	A571V	N
ssnA	3018106	G								A	A		A307A	S
ygfT	3028951	C								T	T		M0I	N
ygfU	3029566	A	G	G	G	G	G	G	G	G	G	G	K59E	N
ygfU	3030225	T											G278G	S
recJ	3034750	G		A	A	A	A					A	S459L	N
scpB	3062715	G								A	A		R233H	N
yggC	3072177	G		A	A	A	A	A	A	A	A	A	Q178*	N (ter)
cmtA	3076022	A						G	G				L286S	N
tktA	3077762	C	T	T	T	T	T	T	T	T	T	T	M631I	N
glcB	3120193	C		T	T	T	T	T	T	T	T	T	A544A	S
glcB	3120741	C								A			D362Y	N
hybB	3141359	C		T	T	T	T	T	T	T	T	T	S275S	S
dkgA	3155134	C		T	T	T	T	T	T	T	T	T	H163Y	N
plsC	3161011	G						A	A				H164Y	N
parC / ygiS	3164072	C							T				-	I
ygiS / ygiT	3165858	C								T	T		-	I
ygiZ / mdaB	3170522	T								C			-	I
yqiC	3182918	T						C	C				P18P	S
yqiH	3188148	T						G	G				R81R	S
glgS / yqiJ	3190104	A								G	G		-	I
rfaE	3193941	A						G	G				S278P	N
yqjH / yqjI	3214574	T		C	C	C	C					C	-	I
ebgC	3224043	T								C			Y99Y	S
ygjK	3228684	C									T		T591I	N
psrN	3236439	G						A	A				-	R
alx	3236695	G							A				G31R	N
yhaH / yhaI	3250857	A	G	G	G	G	G	G	G	G	G	G	-	I
yhaI	3251094	T						A	A				L53L	S
tdcD	3261616	C		T	T	T	T					T	D22N	N
tdcA / tdcR	3265311	C		T		T							-	I
yhaB / yhaC	3266422	A		G	G	G	G					G	-	I
garR	3269995	A							C				V259G	N
agaR	3276186	C						T	T				G167S	N
yraQ	3295489	T		C	C	C	C	C	C	C	C	C	L223L	S
yhbO	3297216	G		A	A	A	A	A	A	A	A	A	G73D	N
yhbU	3299827	T								C	C		Y106Y	S
truB	3309955	C							T				R281H	N
infB	3312159	C						T	T				V625V	S
glmM	3321508	G	T	T	T	T	T	T	T	T	T	T	R194R	S
gltB	3356000	T		A	A	A					A	A	L1115H	N
gltF	3359450	A									G		I84V	N
nanA	3371196	C		T	T	T	T	T	T	T	T	T	V134M	N
yhcB / degQ	3378626	G									A		-	I
mdh / argR	3382323	T						C	C				-	I
yhdP	3390484	T		C	C	C	C					C	Q1265R	N
csrD	3400328	G								A	A		R342C	N
yhdH	3401567	A			G	G	G					G	D20G	N
yhdT	3405446	G						A					G16E	N
prmA_dusB	3408003	C									A		-	I
rrsD / yrdA	3427066	C								T	T		-	I
fmt	3432295	C		T	T	T	T					T	L19L	S
rpsK	3439854	C								T			P88P	S
rpsJ	3451256	A								G	G		F12L	N
gspD	3455629	A									G		M410V	N
gspI	3460281	A		G	G	G	G					G	T95A	N
slyX	3475758	G						A					A32T	N
slyX	3475865	A						C					P67P	N
slyD	3476315	C								A	A		G68C	N
ppiA	3490194	C		T	T	T	T	T	T	T	T	T	L41L	S
tsgA	3491539	T								C			L316P	N
mrcA	3521312	G								A	A		K139K	S
yrfF	3526602	C		T	T	T	T					T	T703T	S
ompR	3534169	G		A	A	A	A					A	N145N	S
gntX	3543196	T						C	C				L97P	N
malQ	3547947	A										C	V48G	N
livK	3595302	T		C	C	C	C	C	C	C	C	C	K93K	S
yhhK	3596170	C		T	T	T	T					T	T54I	N
dtpB	3639900	A									G		K338R	N
arsR	3646625	C								T	T		L24L	S
slp	3652184	G							A				T66T	S
mdtF	3660175	C	T	T	T	T	T	T	T	T	T	T	A579V	N
gadA / yhjA	3665712	C								T	T		-	I
yhjE	3672895	T						C	C				I28I	S
yhjR	3694066	G								A			A47V	N
eptB	3708412	A									G		F28F	S
xylB	3726787	T		C	C	C	C	C	C	C	C	C	Y202C	N
lyxK	3746232	G						A					V375M	N
yiaS	3748719	C		T	T	T	T			T	T	T	A203V	N
kbl	3790238	C						T	T				D112N	N
rfaD	3792548	G	A	A	A	A	A	A	A	A	A	A	S179N	N
rfaF	3793239	G		C	C	C	C					C	V95V	S
gmk	3820066	G						A	A				A205T	N
recG	3823243	G		T	T	T	T					T	R3L	N
gltS / xanP	3826945	T						C	C				-	I
uhpT	3844428	C						T	T				V254M	N
uhpB	3848040	C						T	T				V39V	S
yidK	3856878	A								G	G		I420T	N
tnaA	3888159	A		C	C	C	C					C	K468N	N
asnC	3924661	T		C	C	C	C			C	C	C	V121V	S
rbsA	3932995	G		A	A	A	A					A	G398S	N
ilvA	3953687	G						C					A111P	N
ilvA	3953690	A						C					T112P	N
rfe	3967035	C		T	T	T	T					T	T365I	N
wzxE	3974865	C	T	T	T	T	T	T	T	T	T	T	P188S	N
corA / yigF	4000438	C						C	C				-	I
tatD	4022329	T		C	C	C	C					C	N250N	S
trkH	4032209	G									C		G347R	N
yihL	4058730	G			A	A	A					A	R86R	S
fdhE	4078346	G	A	A	A	A	A	A	A	A	A	A	F301F	S
fdoG	4082878	A		G	G	G	G	G	G	G	G	G	F322S	N
rhaT	4097747	T		C	C	C	C	C	C	C	C	C	M267V	N
yiiM	4101165	A		-	-	-	-	-	-	-	-	-	G106G	S (frameshift,ter)
metB	4127094	C						T	T				L133L	S
metL	4129026	G		A	A	A	A	A	A	A	A	A	G389E	N
yijF	4135247	T	C	C	C	C	C	C	C	C	C	C	Y144C	N
pflC	4144596	G	C	C	C	C	C	C	C	C	C	C	E105Q	N
yijP	4147956	T		C	C	C	C					C	E110E	S
sroH	4188387	C							T				-	R
yjaH	4199273	A							G				K228E	N
zraS	4200545	C		T	T	T	T					T	R198R	S
zraS	4200748	C						T	T				A266V	N
metA	4212790	A		C	C	C	C					C	K162T	N
yjbH	4236463	T								C	C		V268V	S
malF	4243054	C								T	T		L14L	S
malE	4243337	A									G		V368A	N
qorA	4261577	C								T			L225L	S
alr	4264102	C	T	T	T	T	T	T	T	T	T	T	H99Y	N
tyrB	4266134	A						G	G				E332G	N
yjcF	4280554	C								T	T		C181Y	N
fdhF	4296946	C			A	A	A					A	L147L	S
mdtN	4301574	C		T	T	T	T	T	T	T	T	T	A186T	N
yjcS	4303465	G		A	A	A	A	A	A	A	A	A	L385L	S
alsA	4308946	C								T			A19T	N
alsB	4309520	G								A			F181F	S
phnK	4316452	C				T	T					T	A111A	S
yjdA	4326099	A								G			A313A	S
proP	4328721	T		C	C	C	C	C	C	C	C	C	V65A	N
basS	4330339	A								G	G		G318G	S
eptA	4332857	G		A	A	A	A			A	A	A	L252F	N
adiY	4335748	A						G	G				F68L	N
adiA	4337152	A		G	G	G	G					G	Y464H	N
dcuS / yjdI	4349686	C									T		-	I
cadA	4355149	T									C		M497V	N
yjeJ	4372019	G							A				A79V	N
yjeJ / yjeK	4372469	A								G	G		-	I
frdA	4379497	T		C	C	C	C	C	C	C	C	C	Y281C	N
poxA / yjeM	4381818	C						T	T				-	I
orn	4389975	T								C	C		F116L	N
mutL	4396035	G									T		A200S	N
ulaF	4421992	C								T			G89G	S
ytfA	4426010	T									C		S98P	N
ytfN	4443548	A						C					T471P	N
ytfQ	4448890	G	A	A	A	A	A	A	A	A	A	A	L301L	S
mpl / yjgA	4455255	G								A			-	I
nrdD	4460076	G		A	A	A	A	A	A	A	A	A	T202M	N
nrdD	4460425	C									T		D86N	N
treB	4464115	A						G	G				I29T	N
yjgL	4474024	A	G	G	G	G	G	G	G	G	G	G	N188D	N
argI / rraB	4476359	C	T	T	T	T	T	T	T	T	T	T	-	I
yjgN	4478628	T		C	C	C	C					C	V291V	S
leuX	4494512	A		G	G	G	G			G	G	G	-	R
intB	4495321	C						T	T				R207R	S
yjgX	4498345	G								A	A		Q152*	N (ter)
yjhB	4502332	G								A			M83I	N
insB-7	4517153	C						T	T				A136V	N
yjhF	4519014	T		C	C	C	C	C	C	C	C	C	I343V	N
yjhF	4519853	A		G	G	G	G					G	I63T	N
sgcA	4525621	A						C					V127G	N
fimB	4539173	G								A	A		C64Y	N
fimC	4542397	T		C	C	C	C					C	M23T	N
kptA	4559160	T	C	C	C	C	C	C	C	C	C	C	F69L	N
mcrC	4575017	C						A	A				G321V	N
mcrC	4575497	T		C	C	C	C					C	Y161C	N
hsdR	4582303	T						C	C				T827A	N
tsr	4591284	G			A	A	A					A	A534A	S
yjjM	4593554	C						T	T				G106G	S
deoC	4616054	G									A		A236T	N
deoB	4617796	C						T	T				T56T	S
lplA	4622080	C	T	T	T	T	T	T	T	T	T	T	E20K	N
nadR	4626139	G						T	T				V267F	N
yjtD	4639601	G									T		A212S	N

## Sheet: C
Supplementary file 1C. RNA-SEQ results for CB1000 and CB2000 as compared to Founder.
CB1000 vs Founder
Up in CB1000
Gene name	Function	Fold Change	Test statistic	P-value	FDR
icdC	isocitrate dehydrogenase	43.5	10.31	0	0
fimA	pilin	21.08	49.49	0	0
fimI	fimbrial protein	19.18	14.8	0	0
fimF	minor component	17.71	6.49	0	0
fimC	chaperone	17	6.01	0	0
fimD	porin protein	11.21	8.06	0	0
fimG	minor component	8.64	6	0	0
fimH	minor component	5.58	5.17	0	0
ppdC	predicted protein	3.88	3.62	0	0.03
malP	maltodextrin phosphorylase	2.88	3.67	0	0.03
elaB	conserved protein	2.56	4.37	0	0
yifN	conserved protein	2.37	3.48	0	0.04
ydhZ	predicted protein	2.28	7.17	0	0
rrlH	23S ribosomal RNA	1.87	29.04	0	0
evgA	RR dna binding acid resistance	1.85	3.78	0	0.02
rpmI	50S ribosomal subunit L35	1.79	3.86	0	0.02
ycfP	conserved protein	1.61	4.92	0	0
mprA	negative regulator multi drug efflux pumps	1.54	4.23	0	0
Down in CB1000
Gene name	Function	Fold Change	Test statistic	P-value	FDR
yjdQ	pseudogene	-7.63	-3.69	0	0.03
fruK	1-phosphofructokinase	-6.21	-7.76	0	0
fruA	part of fructose permease	-5.26	-13.47	0	0
fruB	part of fructose permease	-5.22	-6.24	0	0
proK	tRNA for proline	-3.18	-7.74	0	0
oxyS	oxidative stress regulator	-2.46	-3.48	0	0.04
crcB	protein involved in resistance to camphor-induced chromosome decondensation	-2.24	-3.69	0	0.03
rrfB	5S ribosomal RNA	-2.22	-3.84	0	0.02
metU	tRNA for met for elongation	-1.93	-4.99	0	0
ydaL	conserved protein, same motif as MutS	-1.83	-3.54	0	0.04
ogrK	regulates bacteriophage P2 late transcription	-1.81	-4.3	0	0
adhE	alcohol dehydrogenase	-1.71	-5.28	0	0
epd	erythrose 4-phosphate dehydrogenase	-1.71	-8.69	0	0
yqhA	conserved inner membrane protein	-1.65	-3.85	0	0.02
sdaC	serine STP transporter	-1.54	-3.69	0	0.03
fbaA	fructose bisphosphate aldolase	-1.51	-4.48	0	0
CB2000 vs Founder
Up in CB2000
Gene name	Function	Fold Change	Test statistic	P-value	FDR
icdC	isocitrate dehydrogenase	59.85	12.45	0	0
nrdF	ribonucleoside-diphosphate reductase 2, β subunit dimer	6.27	3.79	0	0.01
ytfE	protein involved in repair of stress-damaged iron-sulfur clusters	4.23	5.08	0	0
zinT	cadmium-induced cadmium binding protein	3.72	3.51	0	0.02
proP	ProP osmosensory MFS transporter	3.03	7.13	0	0
asnV	asparagine tRNA	2.7	3.9	0	0
gcd	glucose dehydrogenase	2.7	3.7	0	0.01
fimC	periplasmic chaperone for type 1 fimbrae	2.65	3.17	0	0.04
yqaE	predicted membrane protein	2.36	3.44	0	0.02
omrB	small RNA, controls outermembrane protein composition	2.25	4.19	0	0
fecA	outer membrane receptor, citrate-dependent iron transport	2.18	6.71	0	0
ydbK	predicted pyruvate:flavodoxin oxidoreductase	2.15	6.53	0	0
ilvE	val, Leu, isoleu synthesis	2.13	3.5	0	0.02
yhjR	conserved protein	1.99	3.14	0	0.04
glpD	glycerol 3-phosphate dehydrogenase	1.95	3.6	0	0.01
fecC	iron dictrate ABC transporter	1.94	4.68	0	0
pheA	chorismate mutase / prephenate dehydratase	1.87	4.97	0	0
fecB	iron dictrate ABC transporter	1.87	6.13	0	0
fecD	iron dictrate ABC transporter	1.85	3.58	0	0.01
inaA	induced by ph stress	1.8	3.17	0	0.04
add	deoxyadenosine deaminase	1.78	5.22	0	0
leuX	leucine tRNA	1.77	6.63	0	0
rhlE	ATP dependent RNA helicase, ribosome maturation	1.72	4.5	0	0
cspA	cold shock protein A, ups hsn and gyrA	1.62	13.62	0	0
pepA	aminopeptidase A, controls transcription of operon in pyrimidine sysn	1.61	4.77	0	0
sdaA	breaks down serine to pyruvate	1.59	4.38	0	0
rimN	tRNA modifying enzyme	1.58	4.21	0	0
folE	biosyn of tetrahydrofolate	1.57	4.32	0	0
yibL	conserved protein, associates with the ribosome	1.53	4	0	0
gpp	pppGpp to ppGpp, also exopolyphosphatase	1.51	3.35	0	0.03
Down in CB2000
Gene name	Function	Fold Change	Test statistic	P-value	FDR
bcsF	predicted protein	-3.73	-3.3	0	0.03
rzpD	DLP12 prophage; predicted murein endopeptidase	-3.54	-5.48	0	0
dhaK	dihydroxyacetone kinase subunit K	-3.26	-7.89	0	0
borD	bacteriophage lambda Bor protein homolog	-2.92	-9.19	0	0
ibsE	toxic peptide	-2.65	-3.19	0	0.04
nupG	nucleoside transport	-2.58	-5.2	0	0
treB	trehalose PTS permease	-2.46	-4.64	0	0
fruB	fructose PTS permease	-2.37	-5.1	0	0
yjiY	predicted inner membrane protein	-2.32	-3.33	0	0.03
malT	transcription factor	-2.28	-4.76	0	0
symR	small RNA, regulates SymE an SOS induced toxin protein	-2.27	-3.23	0	0.04
yehU	predicted sensory kinase in two-component system with YehT	-2.22	-3.4	0	0.02
ogrK	DNA-binding transcriptional regulator, prophage P2 remnant	-2.2	-6.17	0	0
mlaA	putative lipoprotein	-2.2	-7.31	0	0
dhaM	dihydroxyacetone kinase subunit M	-2.18	-3.92	0	0
yrbL	predicted protein	-2.18	-6.82	0	0
ycdZ	predicted inner membrane protein	-2.13	-6.65	0	0
fruK	1-phosphofructokinase	-2.11	-4.73	0	0
glnX	glutamine tRNA	-2.04	-7.79	0	0
dhaL	dihydroxyacetone kinase subunit L	-2.03	-4.05	0	0
cspD	DNA replication inhibitor	-2	-3.91	0	0
dctA	dicarboxylate transporter	-1.95	-4.23	0	0
rbsD	ribose pyranase	-1.92	-10.24	0	0
fruA	fructose PTS permease	-1.91	-7.03	0	0
yffS	CPZ-55 prophage; predicted protein	-1.9	-4.53	0	0
ilvB	acetohydroxybutanoate synthase, valine syn	-1.85	-3.94	0	0
ivbL	ilvB operon leader peptide	-1.85	-3.81	0	0.01
ydiE	conserved protein	-1.85	-4.65	0	0
proK	proline tRNA	-1.84	-4.77	0	0
glyU	glycine tRNA	-1.81	-3.8	0	0.01
maa	maltose acetyltransferase, broad range	-1.81	-4.37	0	0
mgtA	magnesium transporter	-1.81	-5.16	0	0
aspA	aspartate ammonia-lyase	-1.79	-3.62	0	0.01
ylaC	predicted inner membrane protein	-1.77	-3.8	0	0.01
spr	outer membrane lipoprotein	-1.75	-4.69	0	0
csrB	small RNA, regulates CsrA	-1.75	-8.63	0	0
manX	mannose permease	-1.7	-4.94	0	0
ompT	outer membrane protease	-1.66	-7.39	0	0
rbsC	ribose transport	-1.65	-4.42	0	0
yggE	conserved protein involved in oxidative stress	-1.62	-3.28	0	0.03
tsx	nucleoside channel	-1.6	-4.95	0	0
sdaC	serine transport	-1.59	-10.36	0	0
proW	proline transport	-1.58	-3.16	0	0.04
ynfB	predicted protein	-1.58	-3.79	0	0.01
nupC	nucleoside transport	-1.58	-4.41	0	0
rbsA	ribose transport	-1.56	-3.7	0	0.01
gatY	tagatose-1,6-bisphosphate aldolase	-1.55	-3.26	0	0.03
ttcA	predicted C32 tRNA thiolase	-1.54	-4.27	0	0
lpxT	protein with low undecaprenyl pyrophosphate phosphatase activity	-1.54	-3.76	0	0.01
slyB	outer membrane lipoprotein	-1.52	-7.19	0	0
ygfZ	folate binding protein, poss regulatory	-1.52	-3.35	0	0.03
yifL	predicted lipoprotein	-1.51	-3.76	0	0.01

## Sheet: D
Supplementary file 1D. Strains used in this study
Name	Description	Reference
Founder	E. coli MG1655 single colony isolate	Harris et al.
CB1000	Population IR-1-20 isolate	Harris et al.
CB1013	Population IR-1-20 isolate	Harris et al.
CB1012	Population IR-1-20 isolate	Harris et al.
CB1013	Population IR-1-20 isolate	Harris et al.
CB1014	Population IR-1-20 isolate	Harris et al.
CB1015	Population IR-1-20 isolate	Harris et al.
CB1024	Population IR-1-20 isolate	Harris et al.
CB1025	Population IR-1-20 isolate	Harris et al.
CB2000	Population IR-2-20 isolate	Harris et al.
CB2003	Population IR-2-20 isolate	This study
CB2004	Population IR-2-20 isolate	This study
CB2007	Population IR-2-20 isolate	This study
CB2009	Population IR-2-20 isolate	This study
CB2014	Population IR-2-20 isolate	This study
CB2016	Population IR-2-20 isolate	This study
CB3000	Population IR-3-20 isolate	Harris et al.
CB3002	Population IR-3-20 isolate	This study
CB3006	Population IR-3-20 isolate	This study
CB3008	Population IR-3-20 isolate	This study
CB3014	Population IR-3-20 isolate	This study
CB3017	Population IR-3-20 isolate	This study
CB3019	Population IR-3-20 isolate	This study
CB4000	Population IR-4-20 isolate	Harris et al.
CB1101	Population IR-CB1000-30 isolate	This study
CB1104	Population IR-CB1000-30 isolate	This study
CB1105	Population IR-CB1000-30 isolate	This study
CB1108	Population IR-CB1000-30 isolate	This study
CB1122	Population IR-CB1000-20 isolate	This study
CB1124	Population IR-CB1000-20 isolate	This study
CB1125	Population IR-CB1000-20 isolate	This study
CB1127	Population IR-CB1000-20 isolate	This study
CB1130	Population IR-CB1000-20 isolate	This study
EAW7704	Founder Δe14	This study
EAW138	Founder Δe14 GsiB N104	This study
EAW256	Founder Δe14 RsxB K121E	This study
EAW19001	Founder Δe14 RecA D276N	This study
EAW221	Founder Δe14 YfjK A151D	This study
EAW212	Founder Δe14 DnaB P80H	This study
EAW257	Founder Δe14 GlpD V255M	This study
EAW261	Founder Δe14 WcaK Y132C	This study
EAW227	Founder Δe14 RecA D276N DnaB P80H	This study
EAW239	Founder Δe14 RecA D276N DnaB P80H YfjK A151D	This study
EAW254	Founder Δe14 RecA D276N DnaB P80H YfjK A151D GsiB N104	This study
EAW265	Founder Δe14 RecA D276N DnaB P80H YfjK A151D GsiB N104 WcaKY132C	This study
EAW269	Founder Δe14 RecA D276N DnaB P80H YfjK A151D GsiB N104 WcaKY132C GlpD V255M	This study
EAW281	Founder Δe14 RecA D276N DnaB P80H YfjK A151D GsiB N104 WcaK Y132C GlpD V255M RsxB K121 NanE A128T	This study
EAW248	Founder Δe14 ΔwcaK	This study
EAW246	Founder Δe14 ΔrsxB	This study
EAW249	Founder Δe14 ΔyfjK	This study
EAW246	Founder Δe14 ΔnanE	This study
EAW245	Founder Δe14 ΔglpD	This study
EAW241	Founder Δe14 ΔgsiB	This study
EAW10502	CB2000 wtRecA	This study
EAW220	CB2000 wtYfjK	This study
EAW213	CB2000 wtDnaB	This study
EAW233	CB2000 wtGsiB	This study
EAW234	CB2000 wtGlpD	This study
EAW235	CB2000 wtWcaK	This study
EAW237	CB2000 wtRsxB	This study
EAW238	CB2000 wtNanE	This study
EAW228	CB2000 wtRecA wtDnaB	This study
EAW240	CB2000 wtRecA wtDnaB wtYfjK	This study
EAW255	CB2000 wtRecA wtDnaB wtYfjK wtGsiB	This study
EAW266	CB2000 wtRecA wtDnaB wtYfjK wtGsiB wtWcaK	This study
EAW270	CB2000 wtRecA wtDnaB wtYfjK wtGsiB wtWcaK wtGlpD	This study
